# Supplementary material for: Identification of Elg1 interaction partners and effects on post-replication chromatin re-formation
Source: PLoS Genet. 2018 Nov 12;14(11):e1007783. doi: 10.1371/journal.pgen.1007783 (PMC6258251; doi:10.1371/journal.pgen.1007783)
Supplement: S1 Table — (XLSX) [file pgen.1007783.s011.xlsx]

## Sheet: Sheet1
Strain name	Genotype	Background	Source/Reference
TKY169	MATa Δbar1::hisG ade2-1 can1-100 his3-11,15 leu2-3,112 trp1-1 ura3-1::GALpr-OsTIR1 codon plus-URA3 CDC9-3xminidegron::hphNT	W303 RAD5	Kubota et al. 2013
TKY265	MATa Δbar1::hisG ade2-1 can1-100 his3-11,15 leu2-3,112 trp1-1 ura3-1::GALpr-OsTIR1 codon plus-URA3 CDC9-3xminidegron::hphNT elg1Δ::natNT	W303 RAD5	This study
TKY335	MATa Δbar1::hisG ade2-1 can1-100 his3-11,15 leu2-3,112 trp1-1 ura3-1::GALpr-OsTIR1 codon plus-URA3 CDC9-3xminidegron::hphNT cac2Δ::kanMX	W303 RAD5	This study
TKY336	MATa Δbar1::hisG ade2-1 can1-100 his3-11,15 leu2-3,112 trp1-1 ura3-1::GALpr-OsTIR1 codon plus-URA3 CDC9-3xminidegron::hphNT ctf18Δ::kanMX	W303 RAD5	This study
VGY106	MATa Δbar1::hisG ade2-1 can1-100 his3-11,15 leu2-3,112 trp1-1 ura3-1::GALpr-OsTIR1 codon plus-URA3 CDC9-3xminidegron::hphNT pol30∆::LEU2- POL30 R14E	W303 RAD5	This study
VGY107	MATa Δbar1::hisG ade2-1 can1-100 his3-11,15 leu2-3,112 trp1-1 ura3-1::GALpr-OsTIR1 codon plus-URA3 CDC9-3xminidegron::hphNT pol30∆::LEU2- POL30 R14E elg1Δ::natNT	W303 RAD5	This study
VGY108	MATa Δbar1::hisG ade2-1 can1-100 his3-11,15 leu2-3,112 trp1-1 ura3-1::GALpr-OsTIR1 codon plus-URA3 CDC9-3xminidegron::hphNT pol30∆::LEU2- POL30 D150E	W303 RAD5	This study
VGY109	MATa Δbar1::hisG ade2-1 can1-100 his3-11,15 leu2-3,112 trp1-1 ura3-1::GALpr-OsTIR1 codon plus-URA3 CDC9-3xminidegron::hphNT pol30∆::LEU2- POL30 D150E elg1Δ::natNT	W303 RAD5	This study
VGY110	MATa ura3::GPD-TK(Thymidine Kinase)::URA3 (5 copies) aur1::Padh1-hENT1::AUR1C ade2-1 trp1-1 leu2-3,112 his3-11,15 bar1∆::TRP1	W303 rad5-535	This study
VGY112	MATa ura3::GPD-TK(Thymidine Kinase)::URA3 (5 copies) aur1::Padh1-hENT1::AUR1C ade2-1 trp1-1 leu2-3,112 his3-11,15 bar1∆::TRP1 cac1∆::LEU2	W303 rad5-535	This study
VGY114	MATa ura3::GPD-TK(Thymidine Kinase)::URA3 (5 copies) aur1::Padh1-hENT1::AUR1C ade2-1 trp1-1 leu2-3,112 his3-11,15 bar1∆::TRP1 elg1∆::KanMX4	W303 rad5-535	This study
TKY151	MATa arg4∆::natMX4 his3∆1 leu2∆0 lys2∆0 ura3∆0 RTT106-6HA::hphNT1	S288C	This study
TKY153	MATa arg4∆::natMX4 his3∆1 leu2∆0 lys2∆0 ura3∆0 RTT106-6HA::hphNT1 elg1∆::kanMX4	S288C	This study
TKY147	MATa his3∆1; leu2∆0; met15∆0; ura3∆0 RTT106-6HA::hphNT1	S288C	This study
TKY148	MATa his3∆1; leu2∆0; met15∆0; ura3∆0 RFC1-13Myc::HIS3MX6 RTT106-6HA::hphNT1	S288C	This study
TKY149	MATa his3∆1; leu2∆0; met15∆0; ura3∆0 CTF18-13Myc::HIS3MX6 RTT106-6HA::hphNT1	S288C	This study
TKY150	MATa his3∆1; leu2∆0; met15∆0; ura3∆0 ELG1-13Myc::HIS3MX6 RTT106-6HA::hphNT1	S288C	This study
VGY3	MATa arg4∆::natMX4 his3∆1 leu2∆0 lys2∆0 ura3∆0 ELG1-6His-3FLAG::loxP-kanMX-loxP RTT106-6HA::hphNT1 pep4∆::LEU2	S288C	This study
TKY118	MATa arg4∆::natMX4 his3∆1 leu2∆0 lys2∆0 ura3∆0 ELG1-6His-3FLAG::loxP-kanMX-loxP	S288C	Kubota et al. 2013
YK402	MATa bar1∆::hisG ade2-1 can1-100 his3-11,15 leu2-3,112 trp1-1 ura3-1	W303 RAD5	Araki et al. 2003
TKY275	MATa Δbar1::hisG ade2-1 can1-100 his3-11,15 leu2-3,112 trp1-1 ura3-1 rtt106Δ::kanMX	W303 RAD5	This study
TKY195	MATa Δbar1::hisG ade2-1 can1-100 his3-11,15 leu2-3,112 trp1-1 ura3-1 elg1Δ::hphNT1	W303 RAD5	Kubota et al. 2015
VGY85	MATa bar1∆::hisG ade2-1 can1-100 his3-11,15 leu2-3,112 trp1-1 ura3-1 trp1-1∆::BrdU-InC-KanMX4	W303 RAD5	This study
VGY89	VGY85 cac1∆::URA3	W303 RAD5	This study
VGY91	VGY85 elg1∆::hphNT1	W303 RAD5	This study
