# Supplementary material for: Identification of Elg1 interaction partners and effects on post-replication chromatin re-formation
Source: PLoS Genet. 2018 Nov 12;14(11):e1007783. doi: 10.1371/journal.pgen.1007783 (PMC6258251; doi:10.1371/journal.pgen.1007783)
Supplement: S1 Dataset — (XLSX) [file pgen.1007783.s012.xlsx]

## Sheet: -con-rev
SGD gene names	Systematic Names	Protein Names	Ratio H/L	Intensity
RFC4	YOL094C	Replication factor C subunit 4;Activator 1 37 kDa subunit	131.55	436250000
RFC3	YNL290W	Replication factor C subunit 3;Activator 1 40 kDa subunit	79.187	508900000
RTT106	YNL206C	Histone chaperone RTT106;Regulator of Ty1 transposition protein 106	77.005	482110000
RFC5	YBR087W	Replication factor C subunit 5;Activator 1 40 kDa subunit	73.203	441050000
RFC2	YJR068W	Replication factor C subunit 2;Activator 1 41 kDa subunit	54.349	475080000
ELG1	YOR144C	Telomere length regulation protein ELG1;Telomere elongation suppressor ELG1;Regulator of Ty1 transposition protein 110	42.434	530990000
POL30	YBR088C	Proliferating cell nuclear antigen	34.813	188190000
KAP95	YLR347C	Importin subunit beta-1;Karyopherin subunit beta-1;Karyopherin-95;Importin-95	18.798	708340
ASC1	YMR116C	Guanine nucleotide-binding protein subunit beta-like protein;Receptor of activated protein kinase C 1;Receptor for activated C kinase	10.679	41294000
POB3	YML069W	FACT complex subunit POB3;Facilitates chromatin transcription complex subunit POB3	10.428	10061000
RPS18A	YDR450W;YML026C	40S ribosomal protein S18	10.394	10786000
SPT16	YGL207W	FACT complex subunit SPT16;Facilitates chromatin transcription complex subunit SPT16;Suppressor of Ty protein 16;Cell division control protein 68	10.366	12524000
STM1	YLR150W	Suppressor protein STM1;GU4 nucleic-binding protein 2;Triplex-binding protein 1;3BP1;Ribosomal subunits association factor;POP2 multicopy suppressor protein 4;TOM1 suppressor protein 1	10.037	588200
RPS20	YHL015W	40S ribosomal protein S20	9.8806	11164000
RPS12	YOR369C	40S ribosomal protein S12	9.6817	8618600
RPP0	YLR340W	60S acidic ribosomal protein P0;L10E	9.5567	38236000
RPS19B	YNL302C;YOL121C	40S ribosomal protein S19-B;S16a;RP55B;YS16B;40S ribosomal protein S19-A;YS16A;RP55A;YP45	9.5546	4540200
PFK2	YMR205C	6-phosphofructokinase subunit beta;Phosphofructokinase 2;Phosphohexokinase;6PF-1-K subunit beta	9.3648	4465800
LEO1	YOR123C	RNA polymerase-associated protein LEO1	9.2891	949600
RPL6A	YML073C	60S ribosomal protein L6-A;L17;YL16;RP18	9.2609	1789900
RPL11B	YGR085C;YPR102C	60S ribosomal protein L11-B;L16;YL22;RP39;60S ribosomal protein L11-A	9.2492	11526000
RPL28	YGL103W	60S ribosomal protein L28;L29;YL24;RP44;L27a;RP62	9.1743	305160
EFT1	YDR385W;YOR133W	Elongation factor 2;Translation elongation factor 2;Eukaryotic elongation factor 2;Ribosomal translocase	9.1572	28773000
RPL22A	YLR061W;YFL034C-A	60S ribosomal protein L22-A;L1c;YL31;RP4;60S ribosomal protein L22-B	9.1439	1966100
RPS8A	YBL072C;YER102W	40S ribosomal protein S8;S14;YS9;RP19	9.14	5547900
RPS25B	YLR333C;YGR027C	40S ribosomal protein S25-B;S31;YS23;RP45;40S ribosomal protein S25-A	9.1096	6603200
RPL10	YLR075W	60S ribosomal protein L10;L9;Ubiquinol-cytochrome C reductase complex subunit VI-requiring protein	9.1064	10734000
RPS0B	YLR048W;YGR214W	40S ribosomal protein S0-B;Nucleic acid-binding protein NAB1B;40S ribosomal protein S0-A;Nucleic acid-binding protein NAB1A	9.0375	27968000
RPS15	YOL040C	40S ribosomal protein S15;S21;YS21;RP52;RIG protein	8.9816	2855100
RPL6B	YLR448W	60S ribosomal protein L6-B;L17;YL16;RP18	8.9449	7922300
RPS3	YNL178W	40S ribosomal protein S3;YS3;RP13	8.8042	17167000
RPL17A	YKL180W	60S ribosomal protein L17-A;L20A;YL17	8.7923	6167200
RPL4A	YBR031W;YDR012W	60S ribosomal protein L4-A;L2;YL2;RP2;60S ribosomal protein L4-B	8.7797	20149000
RPL31A	YDL075W;YLR406C	60S ribosomal protein L31-A;L34;YL28;60S ribosomal protein L31-B	8.7674	3864300
RPL12A	YDR418W;YEL054C	60S ribosomal protein L12;L15;YL23	8.7327	6980500
RPS16A	YDL083C;YMR143W	40S ribosomal protein S16;RP61R	8.676	7789300
RPL21A	YBR191W;YPL079W	60S ribosomal protein L21-A;60S ribosomal protein L21-B	8.5901	1796400
RPL5	YPL131W	60S ribosomal protein L5;L1;L1a;YL3;Ribosomal 5S RNA-binding protein	8.5369	10588000
NMD3	YHR170W	60S ribosomal export protein NMD3;Nonsense-mediated mRNA decay protein 3	8.4601	5192400
GCN3	YKR026C	Translation initiation factor eIF-2B subunit alpha;eIF-2B GDP-GTP exchange factor subunit alpha;Guanine nucleotide exchange factor subunit GCN3;GCD complex subunit GCN3;Transcriptional activator GCN3	8.4215	158490
RPS5	YJR123W	40S ribosomal protein S5;S2;YS8;RP14	8.4072	10797000
RPL20A	YMR242C;YOR312C	60S ribosomal protein L20;L18a	8.3294	12385000
PAF1	YBR279W	RNA polymerase II-associated protein 1;Protein PAF1	8.3199	1052700
RPS14A	YCR031C;YJL191W	40S ribosomal protein S14-A;RP59A;40S ribosomal protein S14-B;RP59B	8.1155	5808900
RPL7A	YGL076C	60S ribosomal protein L7-A;L6;YL8;RP11	8.0887	15681000
RPL35A	YDL136W;YDL191W	60S ribosomal protein L35	8.0731	2244900
RPS4A	YHR203C;YJR145C	40S ribosomal protein S4;S7;YS6;RP5	8.057	12961000
RPL1A	YGL135W;YPL220W	60S ribosomal protein L1;L10a	8.0526	7729800
RPS22B	YLR367W;YJL190C	40S ribosomal protein S22-B;S24;YS22;RP50;YP58;40S ribosomal protein S22-A	7.9751	8615300
RPL3	YOR063W	60S ribosomal protein L3;YL1;RP1;Maintenance of killer protein 8;Trichodermin resistance protein	7.9299	10985000
RPS13	YDR064W	40S ribosomal protein S13;S27a;YS15	7.8463	6357200
HYP2	YEL034W	Eukaryotic translation initiation factor 5A-2;eIF-4D;Hypusine-containing protein HP2	7.8216	1163100
RPS24A	YER074W;YIL069C	40S ribosomal protein S24;RP50	7.7686	4854100
RPL7B	YPL198W	60S ribosomal protein L7-B;L6;YL8;RP11	7.7422	120600
RPS11A	YBR048W;YDR025W	40S ribosomal protein S11;S18;YS12;RP41	7.6083	6556400
RPL33A	YPL143W	60S ribosomal protein L33-A;L37;YL37;RP47	7.597	4427300
RPS1B	YML063W	40S ribosomal protein S1-B;RP10B	7.4286	8059300
RPS7A	YOR096W	40S ribosomal protein S7-A;RP30;RP40	7.3306	8160900
RPL17B	YJL177W	60S ribosomal protein L17-B;L20;YL17	7.2353	534020
PFK1	YGR240C	6-phosphofructokinase subunit alpha;Phosphofructokinase 1;Phosphohexokinase;6PF-1-K subunit alpha	7.1575	7378300
RPL9A	YGL147C;YNL067W	60S ribosomal protein L9-A;L8;YL11;RP24;60S ribosomal protein L9-B	7.1184	11140000
RPS9B	YBR189W;YPL081W	40S ribosomal protein S9-B;S13;YS11;RP21;YP28;40S ribosomal protein S9-A	7.0839	3015000
RPL23A	YBL087C;YER117W	60S ribosomal protein L23;L17a;YL32	6.975	5273600
YCR072C	YCR072C	WD repeat-containing protein YCR072C	6.9589	405240
KGD2	YDR148C	Dihydrolipoyllysine-residue succinyltransferase component of 2-oxoglutarate dehydrogenase complex, mitochondrial;Dihydrolipoamide succinyltransferase component of 2-oxoglutarate dehydrogenase complex	6.8656	295120
RPL19A	YBL027W;YBR084C-A	60S ribosomal protein L19;L23;YL14;RP15L;RP33	6.7727	514150
RPL16A	YIL133C	60S ribosomal protein L16-A;L21;YL15;RP22;L13a	6.7642	346580
IPI3	YNL182C	Pre-rRNA-processing protein IPI3;Involved in processing IST2 protein 3	6.6801	1197800
CDC73	YLR418C	Cell division control protein 73;RNA polymerase-associated protein CDC73	6.6756	1365100
RPS23A	YGR118W;YPR132W	40S ribosomal protein S23;S28;YS14;RP37	6.5986	587620
RPL8B	YLL045C	60S ribosomal protein L8-B;L4;L4-1;YL5;RP6	6.5823	10772000
ARX1	YDR101C	Probable metalloprotease ARX1;Associated with ribosomal export complex protein 1	6.5579	4029200
TIF6	YPR016C	Eukaryotic translation initiation factor 6	6.4457	966930
SEC21	YNL287W	Coatomer subunit gamma;Gamma-coat protein	6.4347	5738200
RPL25	YOL127W	60S ribosomal protein L25;YL25;RP16L;YP42'	6.4332	7873900
STI1	YOR027W	Heat shock protein STI1	6.1504	1859700
CTR9	YOL145C	RNA polymerase-associated protein CTR9;Cln three-requiring protein 9;Centromere-binding factor 1-dependent protein 1	6.1275	1146400
CKA1	YIL035C	Casein kinase II subunit alpha	6.1197	178050
CDC47	YBR202W	DNA replication licensing factor CDC47;Cell division control protein 47	6.0267	109000
RPL33B	YOR234C	60S ribosomal protein L33-B;L37;YL37;RP47	5.9685	388640
HSC82	YMR186W;YPL240C	ATP-dependent molecular chaperone HSC82;Heat shock protein Hsp90 constitutive isoform;82 kDa heat shock cognate protein;ATP-dependent molecular chaperone HSP82;Heat shock protein Hsp90 heat-inducible isoform;82 kDa heat shock protein	5.9659	7957300
RPS17B	YDR447C;YML024W	40S ribosomal protein S17-B;RP51B;40S ribosomal protein S17-A;RP51A	5.951	3474500
MIS1	YBR084W	C-1-tetrahydrofolate synthase, mitochondrial;Methylenetetrahydrofolate dehydrogenase;Methenyltetrahydrofolate cyclohydrolase;Formyltetrahydrofolate synthetase	5.9477	164820
RPS1A	YLR441C	40S ribosomal protein S1-A;RP10A	5.8954	620460
RPL16B	YNL069C	60S ribosomal protein L16-B;L21;YL15;RP23	5.8567	4268400
ADE3	YGR204W	C-1-tetrahydrofolate synthase, cytoplasmic;Methylenetetrahydrofolate dehydrogenase;Methenyltetrahydrofolate cyclohydrolase;Formyltetrahydrofolate synthetase	5.806	512690
RET1	YDL145C	Coatomer subunit alpha;Alpha-coat protein	5.7921	6265600
RTF1	YGL244W	RNA polymerase-associated protein RTF1	5.7806	527920
UBI1	YLR167W;YLL039C;YIL148W;YKR094C	Ubiquitin	5.753	2811900
SEC26	YDR238C	Coatomer subunit beta;Beta-coat protein	5.6024	4274800
KGD1	YIL125W	2-oxoglutarate dehydrogenase E1 component, mitochondrial;Alpha-ketoglutarate dehydrogenase	5.5866	461830
CKB1	YGL019W	Casein kinase II subunit beta	5.5495	405900
RIX1	YHR197W	Pre-rRNA-processing protein RIX1;Ribosomal export protein 1;Involved in processing IST2 protein 2	5.5129	449500
RPL14B	YHL001W;YKL006W	60S ribosomal protein L14-B;60S ribosomal protein L14-A	5.5032	1896600
SEC27	YGL137W	Coatomer subunit beta';Beta'-coat protein	5.4167	5186600
ECM31	YBR176W	3-methyl-2-oxobutanoate hydroxymethyltransferase;Ketopantoate hydroxymethyltransferase;Extracellular matrix protein 31	5.3889	523510
SRP1	YNL189W	Importin subunit alpha;Karyopherin subunit alpha;Karyopherin-60;Serine-rich RNA polymerase I suppressor protein	5.3451	958540
YMR247C	YMR247C	RING finger protein YMR247C	5.3269	371780
SHM1	YBR263W;YLR058C	Serine hydroxymethyltransferase, mitochondrial;Glycine hydroxymethyltransferase	5.2882	2684600
RPL13B	YMR142C;YDL082W;REV_YOR086C	60S ribosomal protein L13-B;60S ribosomal protein L13-A	5.2435	1242100
LPD1	YFL018C	Dihydrolipoyl dehydrogenase, mitochondrial;Dihydrolipoamide dehydrogenase;Lipoamide dehydrogenase component of pyruvate dehydrogenase complex;Pyruvate dehydrogenase complex E3 component;Glycine decarboxylase complex subunit L	5.2241	2251400
IMD2	YHR216W;REV_YHR196W	Inosine-5'-monophosphate dehydrogenase IMD2	5.2112	2391600
RPS7B	YNL096C	40S ribosomal protein S7-B	5.1831	1965200
IMD4	YML056C	Probable inosine-5'-monophosphate dehydrogenase IMD4	5.1657	13409000
SEC28	YIL076W	Coatomer subunit epsilon;Epsilon-coat protein	5.1337	1981300
IMD3	YLR432W	Probable inosine-5'-monophosphate dehydrogenase IMD3	5.0482	65764000
MCM6	YGL201C	DNA replication licensing factor MCM6;Minichromosome maintenance protein 6	4.9628	102020
PDB1	YBR221C	Pyruvate dehydrogenase E1 component subunit beta, mitochondrial;Pyruvate dehydrogenase complex component E1 beta	4.9095	1483700
RPL32	YBL092W	60S ribosomal protein L32	4.87	2308700
ARP9	YMR033W	Actin-like protein ARP9;Chromatin structure-remodeling complex protein ARP9;SWI/SNF complex component ARP9	4.7908	106130
RET2	YFR051C	Coatomer subunit delta;Delta-coat protein	4.7029	630930
PDA2	YNL071W	Dihydrolipoyllysine-residue acetyltransferase component of pyruvate dehydrogenase complex, mitochondrial;Dihydrolipoamide acetyltransferase component of pyruvate dehydrogenase complex;Pyruvate dehydrogenase complex E2 component	4.6951	1203600
RPS6A	YBR181C;YPL090C	40S ribosomal protein S6;S10;YS4;RP9	4.6939	1324300
RPL2A	YFR031C-A;YIL018W	60S ribosomal protein L2;L5;YL6;RP8	4.6425	4908200
NOG2	YNR053C	Nucleolar GTP-binding protein 2	4.6346	273400
IKI3	YLR384C	Elongator complex protein 1;Gamma-toxin target 1;Protein IKI3	4.5313	1705500
SCP160	YJL080C	Protein SCP160;Protein HX	4.5087	15024000
NOG1	YPL093W	Nucleolar GTP-binding protein 1	4.3679	519000
SPT6	YGR116W	Transcription elongation factor SPT6;Chromatin elongation factor SPT6	4.3542	532320
SQT1	YIR012W	Ribosome assembly protein SQT1	4.3113	284620
TMA46	YOR091W	Translation machinery-associated protein 46;DRG family-regulatory protein 1	4.0817	238650
PMA1	YGL008C;YPL036W	Plasma membrane ATPase 1;Proton pump 1;Plasma membrane ATPase 2;Proton pump 2	4.0773	6672000
ITC1	YGL133W	Imitation switch two complex protein 1	4.0574	99373
RLI1	YDR091C	Translation initiation factor RLI1;RNase L inhibitor;ATP-binding cassette sub-family E member RLI1	4.0475	3612900
RPB1	YDL140C	DNA-directed RNA polymerase II subunit RPB1;DNA-directed RNA polymerase III largest subunit;RNA polymerase II subunit B220	4.0342	577780
RPL8A	YHL033C	60S ribosomal protein L8-A;L4;L4-2;YL5;RP6;L7a-1;Maintenance of killer protein 7	3.986	331050
LSG1	YGL099W	Large subunit GTPase 1	3.9443	431660
CCT6	YDR188W	T-complex protein 1 subunit zeta;CCT-zeta	3.9016	3153200
CIC1	YHR052W	Proteasome-interacting protein CIC1;Core interacting component 1	3.881	458840
MDN1	YLR106C	L2901 protein;ORF YLR106c	3.8556	206420
HTB2	YBL002W;YDR224C	Histone H2B.2;Histone H2B.1;Suppressor of Ty protein 12	3.8124	5015900
IDP1	YDL066W	Isocitrate dehydrogenase [NADP], mitochondrial;Oxalosuccinate decarboxylase;NADP(+)-specific ICDH;IDP	3.7846	220200
CCT8	YJL008C	T-complex protein 1 subunit theta;CCT-theta	3.7691	3764100
CCT3	YJL014W	T-complex protein 1 subunit gamma;CCT-gamma	3.7482	1642400
SSA2	YLL024C	Heat shock protein SSA2	3.7327	246440000
SSE1	YPL106C	Heat shock protein homolog SSE1;Chaperone protein MSI3	3.7188	19172000
PDA1	YER178W	Pyruvate dehydrogenase E1 component subunit alpha, mitochondrial;Pyruvate dehydrogenase complex component E1 alpha	3.7132	524530
CCT7	YJL111W	T-complex protein 1 subunit eta;CCT-eta	3.7024	1504600
RPL27A	YHR010W;YDR471W	60S ribosomal protein L27-A;60S ribosomal protein L27-B	3.6621	17262000
CCT2	YIL142W	T-complex protein 1 subunit beta;CCT-beta	3.6399	2756800
SSA1	YAL005C;YBL075C	Heat shock protein SSA1;Heat shock protein YG100	3.6321	12092000
TIF32	YBR079C	Eukaryotic translation initiation factor 3 subunit A;Eukaryotic translation initiation factor 3 110 kDa subunit homolog;Translation initiation factor eIF3, p110 subunit homolog	3.5466	1283400
HSP60	YLR259C	Heat shock protein 60, mitochondrial;Stimulator factor I 66 kDa component;P66;CPN60	3.5319	645050
ERB1	YMR049C	Ribosome biogenesis protein ERB1;Eukaryotic ribosome biogenesis protein 1	3.5197	238700
SUI2	YJR007W	Eukaryotic translation initiation factor 2 subunit alpha	3.5098	2802500
MNP1	YGL068W	54S ribosomal protein L12, mitochondrial;Mitochondrial-nucleoid protein 1	3.4509	77398
HHF1	YBR009C;YNL030W	Histone H4	3.4402	1142800
TCP1	YDR212W	T-complex protein 1 subunit alpha;CCT-alpha	3.4315	2258600
HTA2	YBL003C;YDR225W	Histone H2A.2;Histone H2A.1	3.4282	1385700
ISW2	YOR304W	ISWI chromatin-remodeling complex ATPase ISW2;Imitation switch protein 2	3.3122	180890
MRT4	YKL009W	mRNA turnover protein 4	3.3052	658610
ARD1	YHR013C	N-terminal acetyltransferase A complex catalytic subunit ARD1;Arrest-defective protein 1	3.2978	578700
CCT4	YDL143W	T-complex protein 1 subunit delta;CCT-delta	3.278	48031000
SRP54	YPR088C	Signal recognition particle subunit SRP54;Signal recognition particle 54 kDa protein homolog	3.2513	195440
FKS1	YLR342W;YGR032W	1,3-beta-glucan synthase component FKS1;1,3-beta-D-glucan-UDP glucosyltransferase;FK506 sensitivity protein 1;Calcineurin dependent protein 1;Calcofluor white hypersensitivity protein 53;Echinocandin target gene protein 1;Glucan synthase of cerevisiae protein 1;Papulacandin B resistance protein 1;1,3-beta-glucan synthase component GSC2;Glucan synthase of cerevisiae protein 2;FK506 sensitivity pro…	3.1604	480110
RPB8	YOR224C	DNA-directed RNA polymerases I, II, and III subunit RPABC3;DNA-directed RNA polymerases I, II, and III 14.5 kDa polypeptide;ABC14.5;ABC14.4	3.1509	99947
PAB1	YER165W	Polyadenylate-binding protein, cytoplasmic and nuclear;ARS consensus-binding protein ACBP-67;Polyadenylate tail-binding protein	3.1484	4777300
VMA6	YLR447C	V-type proton ATPase subunit d;Vacuolar proton pump subunit d;V-ATPase 39 kDa subunit;V-ATPase subunit M39	3.1394	150030
GCD11	YER025W	Eukaryotic translation initiation factor 2 subunit gamma	3.0723	5467000
TIF35	YDR429C	Eukaryotic translation initiation factor 3 subunit G;Translation initiation factor eIF3 p33 subunit;Eukaryotic translation initiation factor 3 RNA-binding subunit	3.0697	1119300
NAP1	YKR048C	Nucleosome assembly protein	3.0641	512280
SUI3	YPL237W	Eukaryotic translation initiation factor 2 subunit beta	3.0076	316370
RPC19	YNL113W	DNA-directed RNA polymerases I and III subunit RPAC2;DNA-directed RNA polymerases I and III 16 kDa polypeptide;RPA19;AC19	2.9978	162500
EFB1	YAL003W	Elongation factor 1-beta;Translation elongation factor 1B alpha;Eukaryotic elongation factor 1Balpha	2.9898	3971700
PRP20	YGL097W	Regulator of chromosome condensation;Protein PRP20;Pheromone response pathway component SRM1	2.9868	68725
RPB5	YBR154C	DNA-directed RNA polymerases I, II, and III subunit RPABC1;DNA-directed RNA polymerases I, II, and III 27 kDa polypeptide;ABC27	2.9825	562590
TIF45	YOL139C	Eukaryotic translation initiation factor 4E;mRNA cap-binding protein;eIF-4F 25 kDa subunit	2.9604	1435000
NPL3	YDR432W;YHL034C;YHR089C	Nucleolar protein 3;Mitochondrial targeting suppressor 1 protein;Nuclear polyadenylated RNA-binding protein 1	2.9184	1151000
RPB2	YOR151C	DNA-directed RNA polymerase II subunit RPB2;DNA-directed RNA polymerase II 140 kDa polypeptide;B150	2.9069	435360
NIP1	YMR309C	Eukaryotic translation initiation factor 3 subunit C;Eukaryotic translation initiation factor 3 93 kDa subunit;Translation initiation factor eIF3, p93 subunit;Nuclear transport protein NIP1	2.8691	471710
SUP1	YBR143C	Eukaryotic peptide chain release factor subunit 1;Omnipotent suppressor protein 1	2.8368	525990
RPA1	YOR341W	DNA-directed RNA polymerase I subunit RPA1;DNA-directed RNA polymerase I 190 kDa polypeptide;DNA-directed RNA polymerase I largest subunit	2.8296	7301200
RPA2	YPR010C	DNA-directed RNA polymerase I subunit RPA2;DNA-directed RNA polymerase I polypeptide 2;DNA-directed RNA polymerase I 135 kDa polypeptide	2.8167	3887800
THS1	YIL078W	Threonyl-tRNA synthetase, cytoplasmic;Threonine--tRNA ligase	2.8154	9313900
RPC40	YPR110C	DNA-directed RNA polymerases I and III subunit RPAC1;DNA-directed RNA polymerases I and III 40 kDa polypeptide;C37	2.815	2261900
CCT5	YJR064W	T-complex protein 1 subunit epsilon;CCT-epsilon	2.7771	1165200
PRT1	YOR361C	Eukaryotic translation initiation factor 3 subunit B;Eukaryotic translation initiation factor 3 90 kDa subunit;Translation initiation factor eIF3 p90 subunit;Cell cycle regulation and translation initiation protein	2.7767	1770500
RPA12	YJR063W	DNA-directed RNA polymerase I subunit RPA12;DNA-directed RNA polymerase I 13.7 kDa polypeptide;A12;A12.2	2.7757	203900
RET1	YOR207C	DNA-directed RNA polymerase III subunit RPC2;DNA-directed RNA polymerase III 130 kDa polypeptide;C128	2.7626	87084
UGP1	YKL035W	UTP--glucose-1-phosphate uridylyltransferase;UDP-glucose pyrophosphorylase	2.7545	20086000
TEF4	YKL081W	Elongation factor 1-gamma 2;Translation elongation factor 1B gamma 2;Eukaryotic elongation factor 1Bgamma 2	2.7476	27833000
STO1	YMR125W	Nuclear cap-binding protein complex subunit 1;Glycolysis regulation protein 3;Suppressor of TOP1 protein;Protein SUT1	2.7296	207440
PUF6	YDR496C	Pumilio homology domain family member 6	2.7094	389190
ENP1	YBR247C	Essential nuclear protein 1	2.704	306210
TIF34	YMR146C	Eukaryotic translation initiation factor 3 subunit I;Eukaryotic translation initiation factor 3 39 kDa subunit	2.6966	172440
KAP123	YER110C	Importin subunit beta-4;Karyopherin subunit beta-4;Karyopherin-123;Importin-123;Ran-binding protein YRB4	2.6862	210380
PWP1	YLR196W	Periodic tryptophan protein 1	2.6853	197990
SSB1	YDL229W	Heat shock protein SSB1;Cold-inducible protein YG101	2.6712	230600000
RPL24A	YGL031C	60S ribosomal protein L24-A;L30;YL21;RP29	2.6672	760530
BMH2	YDR099W;YER177W	Protein BMH2;Protein BMH1	2.6473	373310
HRR25	YPL204W	Casein kinase I homolog HRR25	2.6358	99660
LSB3	YFR024C-A	LAS seventeen-binding protein 3	2.6267	62809
KEM1	YGL173C	5'-3' exoribonuclease 1;KAR(-)-enhancing mutation protein;Strand exchange protein 1;DNA strand transfer protein beta;p175	2.6201	525600
TIF31	YMR012W	Protein TIF31	2.6164	1403100
SSB2	YNL209W	Heat shock protein SSB2	2.6155	9816700
CPS1	YJL172W	Carboxypeptidase S;YSCS;GLY-X carboxypeptidase	2.5995	708330
MDH3	YDL078C	Malate dehydrogenase, peroxisomal	2.5418	724130
RVS161	YCR009C	Reduced viability upon starvation protein 161	2.4883	734650
BFR1	YOR198C	Nuclear segregation protein BFR1;Brefeldin A resistance protein 1	2.4326	1672100
ARP4	YJL081C	Actin-related protein 4;Actin-like protein ARP4	2.4304	496960
CAM1	YPL048W	Elongation factor 1-gamma 1;Translation elongation factor 1B gamma 1;Eukaryotic elongation factor 1Bgamma 1;Calcium and membrane-binding protein 1;Calcium phospholipid-binding protein	2.4213	3570800
CAF20	YOR276W	Cap-associated protein CAF20;20 kDa cap-associated protein;CCR4-associated factor 2;p20	2.4083	84627
VMA2	YBR127C	V-type proton ATPase subunit B;Vacuolar proton pump subunit B;V-ATPase 57 kDa subunit	2.4002	1410100
FPR3	YML074C	FK506-binding nuclear protein;Peptidyl-prolyl cis-trans isomerase;Proline rotamase;Nucleolar proline isomerase;FKBP-70	2.3887	920110
PRP43	YGL120C	Pre-mRNA-splicing factor ATP-dependent RNA helicase PRP43;Helicase JA1	2.3589	119960
RPL24B	YGR148C	60S ribosomal protein L24-B;L30;YL21;RP29	2.3513	101420
RPS26B	YER131W;YGL189C	40S ribosomal protein S26-B;40S ribosomal protein S26-A	2.3254	1996600
SMC3	YJL074C	Structural maintenance of chromosomes protein 3;DA-box protein SMC3	2.3191	37589
KAR2	YJL034W	78 kDa glucose-regulated protein homolog;GRP 78;Immunoglobulin heavy chain-binding protein homolog	2.2947	6645500
SPT5	YML010W	Transcription elongation factor SPT5;Chromatin elongation factor SPT5	2.2711	546580
ABF2	YMR072W	ARS-binding factor 2, mitochondrial	2.2569	189470
RVB1	YDR190C	RuvB-like protein 1;TIP49-homology protein 1;TIP49a homolog	2.2471	7907700
YHR020W	YHR020W	Putative prolyl-tRNA synthetase YHR020W;Proline--tRNA ligase	2.2361	2065400
RVB2	YPL235W	RuvB-like protein 2;TIP49-homology protein 2;TIP49b homolog	2.2184	6624800
PAA1	YDR071C	Polyamine N-acetyltransferase 1;Arylalkylamine N-acetyltransferase homolog	2.2032	169010
AYR1	YIL124W	NADPH-dependent 1-acyldihydroxyacetone phosphate reductase;Acylglycerone-phosphate reductase;1-acyl DHAP reductase;Acyl/alkyl DHAP reductase	2.1546	79564
UTP9	YHR196W	U3 small nucleolar RNA-associated protein 9;U three protein 9;t-UTP9;U3 protein 9 required for transcription	2.119	106260
UTP8	YGR128C	U3 small nucleolar RNA-associated protein 8;U three protein 8;t-UTP8;U3 protein 8 required for transcription	2.1124	127100
CDC48	YDL126C	Cell division control protein 48	2.0989	974150
TUB1	YML085C	Tubulin alpha-1 chain	2.0893	119950
SSZ1	YHR064C	Ribosome-associated complex subunit SSZ1;Heat shock protein 70 homolog SSZ1;DnaK-related protein SSZ1;Pleiotropic drug resistance protein 13	2.0817	19350000
RPN2	YIL075C	26S proteasome regulatory subunit RPN2	2.073	46338
TY1B-LR2	YLR157C-B;YER138C;YML039W;YPL257W-B;YHR214C-B;YPR158W-B;YBR012W-B;YJR029W;YJR027W;YDR316W-B;YPR137C-B;YDR365W-B;YLR227W-B;YPR158C-D;YDR098C-B;YDR210C-D;YER160C;YGR038C-B;YGR161C-D;YML045W;YMR050C;YOR142W-B;YGR027W-B;YOL103W-B;YDR261C-D;YJR026W;YLR227W-A;YML040W;YLR256W-A;YDR365W-A;YER137C-A;YGR027W-A;YLR157C-A;YPL257W-A;YPR158C-C;YHR214C-C;YAR010C;YDR261C-C;YPR137C-A;YJR028W;YBR012W-A;YDR098C-A;Y…	Transposon Ty1-LR2 Gag-Pol polyprotein;Gag-Pol-p199;Transposon Ty1 TYA-TYB polyprotein;TY1A-TY1B;p190;Capsid protein;Gag-p45;p54;Ty1 protease;Pol-p20;p23;Integrase;Pol-p71;p90;p84;Reverse transcriptase/ribonuclease H;Pol-p63;p60;Transposon Ty1-ER1 Gag-Pol polyprotein;Transposon Ty1-ML2 Gag-Pol polyprotein;Transposon Ty1-PL Gag-Pol polyprotein;Transposon Ty1-H Gag-Pol polyprotein;Transposon Ty1-PR…	2.0725	2119300
FMP27	YLR454W	Protein FMP27, mitochondrial;Found in mitochondrial proteome protein 27	1.9894	187300
ARB1	YER036C	ABC transporter ATP-binding protein ARB1;ATP-binding cassette protein involved in ribosome biogenesis 1	1.9885	3195300
HAS1	YMR290C	ATP-dependent RNA helicase HAS1;Helicase associated with SET1 protein 1	1.9832	263930
ARC1	YGL105W	GU4 nucleic-binding protein 1;P42;Protein ARC1	1.9626	519090
SIS1	YNL007C	Protein SIS1	1.9555	1286200
DED1	YOR204W;YPL119C;YNL112W	ATP-dependent RNA helicase DED1;DEAD box protein 1	1.9243	9143400
SWC4	YGR002C	SWR1-complex protein 4;ESA1-associated factor 2	1.9091	358960
FAS1	YKL182W	Fatty acid synthase subunit beta;3-hydroxypalmitoyl-[acyl-carrier-protein] dehydratase;Enoyl-[acyl-carrier-protein] reductase [NADH];[Acyl-carrier-protein] acetyltransferase;[Acyl-carrier-protein] malonyltransferase;S-acyl fatty acid synthase thioesterase	1.9015	497070
RRP5	YMR229C	rRNA biogenesis protein RRP5;Ribosomal RNA-processing protein 5;U3 small nucleolar RNA-associated protein RRP5	1.8636	338010
MMS1	YPR164W	Methyl methanesulfonate-sensitivity protein 1;Synthetically lethal with MCM10 protein 6;Regulator of Ty1 transposition protein 108	1.858	53289
GUS1	YGL245W	Glutamyl-tRNA synthetase, cytoplasmic;Glutamate--tRNA ligase;P85	1.8231	1410700
HSP104	YLL026W	Heat shock protein 104;Protein aggregation-remodeling factor HSP104	1.8149	200300
ZUO1	YGR285C	Zuotin;Ribosome-associated complex subunit ZUO1;DnaJ-related protein ZUO1;Heat shock protein 40 homolog ZUO1	1.81	3135700
NOP6	YDL213C	Nucleolar protein 6	1.8049	136640
NUM1	YDR150W	Nuclear migration protein NUM1	1.7559	60016
TIF5	YPR041W	Eukaryotic translation initiation factor 5	1.6614	1164500
FAS2	YPL231W	Fatty acid synthase subunit alpha;Acyl carrier;3-oxoacyl-[acyl-carrier-protein] reductase;Beta-ketoacyl reductase;3-oxoacyl-[acyl-carrier-protein] synthase;Beta-ketoacyl synthase	1.6605	128350
TMA20	YER007C-A	Translation machinery-associated protein 20	1.6596	149280
SSC1	YJR045C;YEL030W	Heat shock protein SSC1, mitochondrial;mtHSP70;Endonuclease SceI 75 kDa subunit	1.5951	14024000
YDJ1	YNL064C	Mitochondrial protein import protein MAS5;Yeast dnaJ protein 1	1.5873	17031000
TUB2	YFL037W	Tubulin beta chain;Beta-tubulin	1.5858	552120
PDC1	YLR044C	Pyruvate decarboxylase isozyme 1	1.578	501510
YEF3	YLR249W;YNL014W	Elongation factor 3A;Translation elongation factor 3A;Eukaryotic elongation factor 3;Yeast elongation factor 3	1.5669	34200000
RPL34A	YER056C-A;YIL052C	60S ribosomal protein L34-A;60S ribosomal protein L34-B	1.5347	1403500
GLT1	YDL171C	Glutamate synthase [NADH];NADH-GOGAT	1.5189	76884
TEF1	YBR118W;YPR080W	Elongation factor 1-alpha;Translation elongation factor 1A;Eukaryotic elongation factor 1A	1.5121	532940000
CRN1	YLR429W	Coronin-like protein	1.4845	442560
MPG1	YDL055C	Mannose-1-phosphate guanyltransferase;ATP-mannose-1-phosphate guanylyltransferase;GDP-mannose pyrophosphorylase;NDP-hexose pyrophosphorylase	1.4284	46046000
NEW1	YPL226W	[NU+] prion formation protein 1	1.4105	589710
GCN1	YGL195W	Translational activator GCN1	1.3733	226370
FAS3	YNR016C	Acetyl-CoA carboxylase;Biotin carboxylase	1.3437	911290
NOP56	YLR197W	Nucleolar protein 56;Ribosome biosynthesis protein SIK1;Suppressor of I kappa b protein 1	1.3113	881170
PYK1	YAL038W	Pyruvate kinase 1	1.2836	235550
VPS1	YKR001C	Vacuolar protein sorting-associated protein 1	1.2631	2027400
ACT1	YFL039C	Actin	1.2353	9321000000
POL2	YNL262W	DNA polymerase epsilon catalytic subunit A	1.1944	2529400
SRV2	YNL138W	Adenylyl cyclase-associated protein	1.1733	10052000000
EGD2	YHR193C	Nascent polypeptide-associated complex subunit alpha;Alpha-NAC;GAL4 DNA-binding enhancer protein 2	1.173	1245600
NOP58	YOR310C	Nucleolar protein 58;Nucleolar protein 5	1.1609	862780
EGD1	YPL037C	Nascent polypeptide-associated complex subunit beta-1;Beta-1-NAC;BTF3 homolog EGD1;GAL4 DNA-binding enhancer protein 1	1.1417	364210
CYR1	YJL005W;YDR135C	Adenylate cyclase;ATP pyrophosphate-lyase;Adenylyl cyclase	1.0862	702440
ISW1	YBR245C	ISWI chromatin-remodeling complex ATPase ISW1	1.0451	79206
TDH3	YGR192C;YJR009C;YJL052W;CON_00713814.2	Glyceraldehyde-3-phosphate dehydrogenase 3;Glyceraldehyde-3-phosphate dehydrogenase 2;Glyceraldehyde-3-phosphate dehydrogenase 1	1.0309	1118100
DBP3	YGL078C	ATP-dependent RNA helicase DBP3;DEAD box protein 3;Helicase CA3	1.0038	483790
WRS1	YOL097C	Tryptophanyl-tRNA synthetase, cytoplasmic;Tryptophan--tRNA ligase	0.94495	198810
HTS1	YPR033C	Histidyl-tRNA synthetase, mitochondrial;Histidine--tRNA ligase	0.89162	754090
NSR1	YGR159C	Nuclear localization sequence-binding protein;p67	0.88555	1463000
MBF1	YOR298C-A	Multiprotein-bridging factor 1;Suppressor of frameshift mutations protein 13	0.86318	2648000
RNH202	YDR279W	Ribonuclease H2 subunit B;Ribonuclease HI subunit B;RNase H(202)	0.82931	302380
KTR3	YBR205W	Probable mannosyltransferase KTR3	0.81439	274720
FET4	YMR319C	Low-affinity Fe(2+) transport protein;Low-affinity Fe(II) transport protein	0.81141	56085000
YER078C	YER078C	Uncharacterized peptidase YER078C	0.80357	2767200
BZZ1	YHR114W	Protein BZZ1	0.79632	250920
CBF5	YLR175W	H/ACA ribonucleoprotein complex subunit 4;Centromere/microtubule-binding protein CBF5;Centromere-binding factor 5;Small nucleolar RNP protein CBF5;H/ACA snoRNP protein CBF5;p64'	0.78546	2970200
RLM1	YPL089C	Transcription factor RLM1	0.74181	387090
DED81	YHR019C	Asparaginyl-tRNA synthetase, cytoplasmic;Asparagine--tRNA ligase	0.69151	2102600
LEU1	YGL009C	3-isopropylmalate dehydratase;Isopropylmalate isomerase;Alpha-IPM isomerase	0.65249	14940000
CDC16	YKL022C	Anaphase-promoting complex subunit CDC16;Cell division control protein 16	0.62431	8139200
SSK1	YLR006C	Osomolarity two-component system protein SSK1	0.61988	1827700
TFP1	YDL185W	V-type proton ATPase catalytic subunit A;Vacuolar proton pump subunit A;Endonuclease PI-SceI;VMA1-derived endonuclease;Sce VMA intein	0.60755	353810
KRS1	YDR037W	Lysyl-tRNA synthetase, cytoplasmic;Lysine--tRNA ligase	0.59634	1351700
MRPL36	YBR122C	54S ribosomal protein L36, mitochondrial;YmL36	0.59174	415720
YRA1	YDR381W	RNA annealing protein YRA1	0.59127	829410
DIP2	YLR129W	U3 small nucleolar RNA-associated protein 12;U three protein 12;DOM34-interacting protein 2	0.58708	133340
APM4	YOL062C	AP-2 complex subunit mu;Mu2-adaptin;Plasma membrane adaptor AP-2 50 kDa protein;Adaptin medium chain APM4;Clathrin assembly protein complex 2 medium chain;Clathrin coat assembly protein AP50;Clathrin coat-associated protein AP50	0.57936	133730
TWF1	YGR080W	Twinfilin-1;Twinfilin-A	0.56989	3015700
RPL26B	YGR034W	60S ribosomal protein L26-B;L33;YL33	0.56907	42565000
SSK2	YNR031C;YCR073C	MAP kinase kinase kinase SSK2;Suppressor of sensor kinase 2	0.56331	21908000
RPL26A	YLR344W	60S ribosomal protein L26-A;L33;YL33	0.53263	1363300
GIS1	YDR096W	Transcriptional activator/repressor GIS1	0.52904	249410
YDR266C	YDR266C	LIM domain and RING finger protein YDR266C	0.49173	1313000
BUD6	YLR319C	Bud site selection protein 6;Actin-interacting protein 3	0.4465	274610
UBA4	YHR111W	Adenylyltransferase and sulfurtransferase UBA4;Ubiquitin-like protein activator 4;Needs CLA4 to survive protein 3;Adenylyltransferase UBA4;Sulfurtransferase UBA4	0.43933	57666000
SHE1	YBL031W	Mitotic spindle-associated protein SHE1;Sensitive to high expression protein 1	0.43152	455670
LSB1	YGR136W	LAS seventeen-binding protein 1	0.42128	132850
BSP1	YPR171W	Protein BSP1;Binding of synaptojanin polyphosphoinositide phosphatase domain protein 1	0.41494	370160
YHR127W	YHR127W	Uncharacterized protein YHR127W	0.40659	109650
GAT1	YFL021W	Transcriptional regulatory protein GAT1	0.39766	5922600
CHA4	YLR098C	Activatory protein CHA4	0.397	318310
PRK1	YIL095W;YBR059C;YNL020C	Actin-regulating kinase PRK1;p53-regulating kinase 1	0.39376	26139000
CDC60	YPL160W	Leucyl-tRNA synthetase, cytoplasmic;Leucine--tRNA ligase	0.3824	307400
YHP1	YDR451C	Homeobox protein YHP1	0.36015	975230
RPL18A	YNL301C;YOL120C	60S ribosomal protein L18;RP28	0.35256	361980
PTK1	YKL198C	Serine/threonine-protein kinase PTK1/STK1	0.34863	251630
SUT1	YGL162W	Sterol uptake protein 1	0.34845	944500
ROM2	YLR371W	RHO1 GDP-GTP exchange protein 2	0.31622	507460
MSN4	YKL062W	Zinc finger protein MSN4;Multicopy suppressor of SNF1 protein 4	0.31595	1126400
MRPS12	YNR036C	37S ribosomal protein S12, mitochondrial	0.30854	315440
DPS1	YLL018C	Aspartyl-tRNA synthetase, cytoplasmic;Aspartate--tRNA ligase	0.30827	163010
SLY1	YDR189W	Protein SLY1;Suppressor of loss of YPT1 protein 1	0.30683	244880
GRS1	YBR121C	Glycyl-tRNA synthetase 1;Glycine--tRNA ligase 1	0.27651	407830
HTZ1	YOL012C	Histone H2A.Z	0.21466	209400
ISN1	YOR155C	IMP-specific 5'-nucleotidase 1	0.16501	201000
GFD1	YMR255W	mRNA transport factor GFD1;Good for full DBP5 activity protein 1	0.033953	113050000
SSE2	YBR169C	Heat shock protein homolog SSE2	0.031701	1577000
